# Supplementary material for: Protein Subcellular Relocalization of Duplicated Genes in Arabidopsis
Source: Genome Biol Evol. 2014 Sep 4;6(9):2501–15. doi: 10.1093/gbe/evu191 (PMC4202327; doi:10.1093/gbe/evu191)
Supplement: Supplementary Data [file supp_evu191_Table_S3.xls]

## Sheet: results
Table S3. List of 128 duplicates, their corresponding outgroup, their subcdellular localization (SCL), reference source, SCL status, duplicate type, and statistics and summary of asymmetric sequence rate analysis.
Gene1	SCL & PubMed ID*	Gene2	SCL & PubMed ID	Outgroup	Outgroup Identification Method by BLASTp**	SCL Status	Duplicate Type	Statistics and summary of asymmetric sequence rate analysis
								Constrained Clock Tree			Unconstrained Non-Clock Tree			Phylogenetic Disctance			2ΔlnL	P.value	Q.value	Rate Ratio (G1/G2)	dN			dS			Conclusion (Asymmetric Rate)
								Ln	TREE	ALPHA	Ln	TREE	ALPHA	Gene1-Gene2	Gene1-Outgroup	Gene2-Outgroup					Gene1-Gene2	Gene1-Outgroup	Gene2-Outgroup	Gene1-Gene2	Gene1-Outgroup	Gene2-Outgroup
AT1G02510	pm: 17146665, 15505206	AT4G01840	va: 16984403	CP00057G00060	G2.RBH	different	α-WGD	-1682.02	((1: 0.307430, 2: 0.307430): 0.000000, 3: 0.307430);	3.58515	-1633.15	(1: 0.801298, 2: 0.171740, 3: 0.125613);	1.74938	0.4894	0.4965	0.227	97.7517	4.74267e-23	0	2.18722	0.4329	0.4108	0.1549	1.2731	11.8204	62.6748	Yes
AT1G13270	cp: 11060042	AT3G25740	mt & cp: 11060042	ME08359G00490	G1.RBH	different	α-WGD	-1780.57	((1: 0.217849, 2: 0.217849): 0.000000, 3: 0.217849);	0.99226	-1770.47	(1: 0.113392, 2: 0.355063, 3: 0.221601);	0.84617	0.2997	0.2374	0.3323	20.1867	7.02386e-06	0	0.714415	0.1826	0.1527	0.225	0.8971	2.5604	2.2848	Yes
AT1G13460	per: 19672620	AT3G26020	cy & nu: 19672620	TC04G002640	G1.RBH	different	α-WGD	-2115.39	((1: 0.091994, 2: 0.091994): 0.088331, 3: 0.180325);	0.78828	-2115.31	(1: 0.098435, 2: 0.085507, 3: 0.268588);	0.78905	0.1485	0.2533	0.2489	0.178864	0.672351	0.827927	1.01768	0.0885	0.1627	0.1573	1.0075	3.0313	5.0862	No
AT1G14450	ER: 19283443	AT2G02510	mt & per & cp: 19283443	ME04345G00040	G1.RBH	different	α-WGD	-347.707	((1: 0.088645, 2: 0.088645): 0.132795, 3: 0.221439);	0.85115	-347.151	(1: 0.049503, 2: 0.128332, 3: 0.358041);	0.82491	0.1408	0.2676	0.2958	1.11256	0.291527	0.514076	0.904665	0.1	0.2005	0.2121	0.6159	4.5185	3.1842	No
AT1G17050	cp: 15784989, 15653808	AT1G78510	ER: 15784989, 15653808	CP01272G00020	G1.RBH	different	α-WGD	-1878.84	((1: 0.119568, 2: 0.119568): 0.062371, 3: 0.181939);	0.61532	-1878.83	(1: 0.122230, 2: 0.116896, 3: 0.244318);	0.61532	0.1737	0.2481	0.2432	0.021028	0.884703	0.925626	1.02015	0.1089	0.1453	0.1424	0.8798	1.9091	2.0316	No
AT1G55920	cp: 9830017	AT3G13110	mt: 9830017	RC29629G00030	G2.RBH	different	α-WGD	-1585.82	((1: 0.171355, 2: 0.171355): 0.036842, 3: 0.208198);	0.76143	-1585.38	(1: 0.194225, 2: 0.148739, 3: 0.245586);	0.75826	0.2389	0.2866	0.2643	0.868124	0.351475	0.57682	1.08437	0.1483	0.178	0.1623	1.3091	8.6844	6.5697	No
AT2G23800	ER: 10759500	AT4G36810	cp: 15998742, 10759500	GM16G25620	G2.RBH	different	α-WGD	-1935.83	((1: 0.275880, 2: 0.275880): 0.000000, 3: 0.275880);	1.05484	-1918.62	(1: 0.496846, 2: 0.137848, 3: 0.239461);	0.92398	0.3672	0.3955	0.2627	34.4037	4.47879e-09	0	1.50552	0.2565	0.2941	0.1781	2.2879	15.1467	11.1129	Yes
AT2G39800	cyb & cp: 17971042	AT3G55610	cy & cp: 17971042	ME08265G02460	G2.RBH	different	α-WGD	-3066.33	((1: 0.064081, 2: 0.064081): 0.077560, 3: 0.141642);	0.66088	-3066.25	(1: 0.060415, 2: 0.067736, 3: 0.219100);	0.66201	0.1116	0.205	0.2064	0.149018	0.699476	0.827927	0.993217	0.0604	0.1259	0.1285	0.5745	1.907	1.7143	No
AT3G01330	nu: 11867638	AT5G14960	nu & cy: 11867638	TC00G062080	G1.RBH	different	α-WGD	-2120.55	((1: 0.354288, 2: 0.354288): 0.086490, 3: 0.440778);	1.53606	-2118.94	(1: 0.281504, 2: 0.430262, 3: 0.532113);	1.50663	0.4125	0.4451	0.4837	3.22974	0.0723122	0.205653	0.920198	0.318	0.349	0.3971	0.6652	2.2413	2.0504	No
AT3G05790	mt & cp: 17478548, 16669775	AT5G26860	mt: 19076295, 17478548	ME10305G00400	G2.RBH	different	α-WGD	-4248.73	((1: 0.147598, 2: 0.147598): 0.003036, 3: 0.150633);	0.83191	-4232.63	(1: 0.217862, 2: 0.080685, 3: 0.160554);	0.76885	0.2176	0.2538	0.1868	32.2027	1.38899e-08	0	1.35867	0.1315	0.1619	0.1145	0.706	1.8706	1.7248	Yes
AT3G10550	cyb: 22324391	AT5G04540	cy: 22324391	RC28077G00050	G1.RBH	different	α-WGD	-4117.26	((1: 0.134700, 2: 0.134700): 0.080860, 3: 0.215561);	1.31224	-4111.29	(1: 0.088441, 2: 0.180990, 3: 0.300578);	1.26736	0.2126	0.2795	0.3159	11.9457	0.000547741	0.00426667	0.884774	0.1184	0.1786	0.2096	0.5214	1.3687	1.4005	Yes
AT3G49560	cp: 17098851	AT5G24650	mt: 17098851	ME02960G00560	G2.RBH	different	α-WGD	-1214.9	((1: 0.086201, 2: 0.086201): 0.175449, 3: 0.261650);	1.54143	-1211.94	(1: 0.136175, 2: 0.036264, 3: 0.443800);	1.4685	0.1463	0.3618	0.3171	5.90946	0.0150598	0.0648533	1.14096	0.0886	0.2737	0.2296	0.8683	1.5711	1.5622	No
AT3G50990	cw: this study	AT5G66390	cy: this study	LJ2G023170	G2.RBH	different	α-WGD	-1749.62	((1: 0.238169, 2: 0.238169): 0.000000, 3: 0.238169);	0.69774	-1737.69	(1: 0.408723, 2: 0.114172, 3: 0.229859);	0.63191	0.3061	0.3364	0.2242	23.8485	1.04223e-06	0	1.50045	0.1955	0.2353	0.1363	0.9733	5.076	4.2595	Yes
AT5G04870	per: 12913141; lb: 20497373	AT3G10660	ER: 11891256	TC00G035530	G1.RBH	different	α-WGD	-2326.39	((1: 0.064403, 2: 0.064403): 0.025233, 3: 0.089636);	0.85665	-2323.76	(1: 0.043774, 2: 0.085217, 3: 0.115860);	0.82815	0.1105	0.1351	0.1614	5.25291	0.0219101	0.08	0.837051	0.0624	0.0763	0.0898	0.6764	2.1081	2.3676	No
AT1G31630	cy: 19036033	AT1G31640	nu: 19036033	GM18G04760	G1.RBH	different	Tandem	-1591.16	((1: 0.211134, 2: 0.211134): 0.491939, 3: 0.703074);	5.28915	-1591.04	(1: 0.189050, 2: 0.233432, 3: 1.197375);	5.25521	0.3249	0.6582	0.6624	0.23505	0.627804	0.806272	0.993659	0.2162	0.6298	0.6384	0.1816	6.9535	16.3936	No
AT2G33110	ER: 15342965	AT2G33120	pm & en: 18273019, 15342965	PT03G16670	G1.G2.BH	different	Tandem	-944.405	((1: 0.086938, 2: 0.086938): 0.005903, 3: 0.092841);	49	-925.835	(1: 0.177468, 2: 0.001973, 3: 0.105494);	49	0.1628	0.2419	0.1023	37.1406	1.09911e-09	0	2.36461	0.0911	0.1346	0.0552	0.2173	2.1283	1.9437	Yes
AT3G08720	nu: 16377759	AT3G08730	cy: 16377759	MD04G014200	G1.RBH	different	Tandem	-2075.37	((1: 0.062980, 2: 0.062980): 0.146920, 3: 0.209900);	0.74555	-2074.64	(1: 0.046424, 2: 0.079562, 3: 0.356398);	0.74769	0.1084	0.2633	0.281	1.47261	0.224934	0.44288	0.937011	0.0553	0.1706	0.1781	0.4209	2.2455	2.2121	No
AT5G39510	va: 15342965	AT5G39630	en: 15342965	RC29635G00150	G1.RBH	different	Tandem	-1209.52	((1: 0.280318, 2: 0.280318): 0.000000, 3: 0.280318);	33.8224	-1170.29	(1: 0.061173, 2: 0.726879, 3: 0.211737);	2.76925	0.4806	0.2282	0.534	78.4577	8.17281e-19	0	0.427341	0.3393	0.1348	0.4439	0.6956	2.4116	1.9635	Yes
AT4G15415	cy & nu: 19672620	AT3G21650	cy & mt: 19672620	RC29948G00070	G1.RBH	different	Other	-2330.87	((1: 0.087519, 2: 0.087519): 0.065924, 3: 0.153443);	0.77316	-2330.81	(1: 0.082989, 2: 0.091987, 3: 0.219461);	0.77301	0.1445	0.2274	0.2293	0.120322	0.728686	0.837029	0.991714	0.0843	0.1381	0.1346	0.8962	3.4856	2.298	No
AT1G02750	nu: 16786289	AT4G02200	nu: 16786289	PT14G11850	G1.G2.BH	same	α-WGD	-1311.01	((1: 0.352568, 2: 0.352568): 0.344045, 3: 0.696612);	1.09655	-1311.01	(1: 0.355891, 2: 0.349380, 3: 1.040985);	1.09589	0.4112	0.5533	0.5482	0.001892	0.965305	0.972901	1.0093	0.2742	0.5797	0.5166	1.1947	2.4454	5.8076	No
AT1G03930	cy: 16126836	AT5G44100	cy: 16126836	TC01G025460	G1.RBH	same	α-WGD	-1968.99	((1: 0.070651, 2: 0.070651): 0.059580, 3: 0.130231);	1.23642	-1968.94	(1: 0.074529, 2: 0.066780, 3: 0.189924);	1.23319	0.1236	0.2009	0.2031	0.116948	0.732368	0.837029	0.989168	0.0668	0.1312	0.1303	0.6368	1.6408	1.7872	No
AT1G04050	nu: 17020925	AT5G43990	nu: 17020925	ME07005G00010	G2.RBH	same	α-WGD	-4281.81	((1: 0.354309, 2: 0.354309): 0.191182, 3: 0.545491);	1.4989	-4281.07	(1: 0.394372, 2: 0.314466, 3: 0.737577);	1.49428	0.4096	0.5166	0.494	1.47834	0.224035	0.44288	1.04575	0.3068	0.4392	0.4424	1.2617	3.5118	2.9527	No
AT1G04600	cy: 19369591	AT2G33240	cy: 19369591	GM09G41920	G1.RBH	same	α-WGD	-7511.31	((1: 0.100976, 2: 0.100976): 0.171451, 3: 0.272427);	1.28004	-7505.12	(1: 0.068879, 2: 0.133239, 3: 0.444562);	1.27352	0.1697	0.3333	0.3626	12.3865	0.000432441	0.00365714	0.919195	0.0936	0.2338	0.2574	0.5663	2.1739	2.049	Yes
AT1G04710	per: 17120136	AT2G33150	per: 17120136	ME02421G00280	G2.RBH	same	α-WGD	-1745.91	((1: 0.062007, 2: 0.062007): 0.012085, 3: 0.074092);	2.6595	-1738.37	(1: 0.097479, 2: 0.027044, 3: 0.087043);	2.3366	0.1174	0.1625	0.1061	15.0822	0.000102929	0.00106667	1.53157	0.0622	0.0922	0.0589	0.7163	1.6552	2.2255	Yes
AT1G04760	pm: 15342965	AT2G32670	pm: 15342965	CP00059G01120	G1.RBH	same	α-WGD	-829.144	((1: 0.049959, 2: 0.049959): 0.007834, 3: 0.057794);	49	-829.113	(1: 0.052835, 2: 0.047049, 3: 0.065622);	49	0.0959	0.1096	0.105	0.06111	0.80475	0.880465	1.04381	0.0483	0.0598	0.0589	0.575	1.435	2.498	No
AT1G05160	ER: 11722763	AT2G32440	ER: 11722763	PT14G17530	G1.RBH	same	α-WGD	-2461.42	((1: 0.156744, 2: 0.156744): 0.054465, 3: 0.211209);	1.55121	-2461.41	(1: 0.159164, 2: 0.154240, 3: 0.265643);	1.55253	0.2355	0.2913	0.2913	0.019272	0.88959	0.925626	1	0.1406	0.1897	0.186	0.8142	2.0874	2.1946	No
AT1G07640	nu: 16581911	AT2G28810	nu: 16581911	ME10045G00150	G2.RBH	same	α-WGD	-1680.56	((1: 0.207506, 2: 0.207506): 0.217803, 3: 0.425309);	3.13697	-1680.21	(1: 0.234765, 2: 0.180008, 3: 0.643432);	3.12919	0.3127	0.4945	0.4836	0.69036	0.406042	0.633374	1.02254	0.2332	0.4631	0.4486	1.0095	2.6633	3.5449	No
AT1G07720	ER: 18465198	AT2G28630	ER: 18465198	TC09G032420	G2.RBH	same	α-WGD	-2195.13	((1: 0.126521, 2: 0.126521): 0.067893, 3: 0.194414);	0.7574	-2194.39	(1: 0.148644, 2: 0.104758, 3: 0.264562);	0.74419	0.1935	0.2652	0.2435	1.48076	0.223655	0.44288	1.08912	0.1026	0.1688	0.1568	1.1023	69.3508	68.7004	No
AT1G10290	cpl & pm & go: 14750520; go & pm: 11449048	AT1G59610	cpl & pm & go: 18612642; go & pm: 20231465	TC06G000130	G2.RBH	same	α-WGD	-3618.94	((1: 0.037157, 2: 0.037157): 0.062694, 3: 0.099851);	2.30033	-3618.23	(1: 0.043652, 2: 0.030618, 3: 0.162347);	2.35408	0.0724	0.1789	0.1712	1.40822	0.235353	0.456406	1.04498	0.0396	0.1069	0.1003	0.6025	1.3272	1.4763	No
AT1G10540	pm: 16982705	AT1G60030	pm: 16982705	ME06011G00190	G2.RBH	same	α-WGD	-2458.13	((1: 0.134437, 2: 0.134437): 0.000000, 3: 0.134437);	2.21517	-2445.63	(1: 0.215177, 2: 0.078924, 3: 0.116921);	1.89165	0.2276	0.25	0.1623	24.9891	5.76549e-07	0	1.54036	0.1358	0.148	0.0941	0.7246	1.6159	1.4786	Yes
AT1G11250	cy: 19098073; pm: 15342965	AT1G61290	cy: 19098073; pm: 15342965	PT04G03350	G2.RBH	same	α-WGD	-1266.9	((1: 0.046982, 2: 0.046982): 0.086637, 3: 0.133620);	1.17117	-1266.36	(1: 0.059143, 2: 0.035158, 3: 0.220968);	1.14213	0.0875	0.2189	0.1987	1.08679	0.297183	0.514076	1.10166	0.05	0.1412	0.1246	1.3293	18.9109	9.6555	No
AT1G14410	cp: 15967440	AT2G02740	cp: 15967440	TC02G033990	G1.RBH	same	α-WGD	-1209.49	((1: 0.101171, 2: 0.101171): 0.069644, 3: 0.170815);	4.36052	-1208.61	(1: 0.077185, 2: 0.125381, 3: 0.240984);	4.20848	0.1751	0.249	0.284	1.75966	0.184668	0.390925	0.876761	0.1011	0.1532	0.1818	0.694	1.5727	1.6808	No
AT1G14660	pm: 17270011	AT2G01980	pm: 11884687	RC29780G00660	G2.RBH	same	α-WGD	-3769.73	((1: 0.162046, 2: 0.162046): 0.041446, 3: 0.203492);	2.57357	-3764.81	(1: 0.205160, 2: 0.118572, 3: 0.245319);	2.58967	0.254	0.3199	0.2728	9.8417	0.001706	0.0114526	1.17265	0.1536	0.2171	0.1775	0.7264	1.6017	1.9079	Yes
AT1G14920	nu: 12492836	AT2G01570	nu: 9490740, 17488236, 17220364, 14615596	TC02G028520	G2.RBH	same	α-WGD	-2430.13	((1: 0.103264, 2: 0.103264): 0.049458, 3: 0.152722);	0.98683	-2430.12	(1: 0.105153, 2: 0.101332, 3: 0.202136);	0.98801	0.1683	0.2237	0.2237	0.0206	0.885874	0.925626	1	0.1023	0.1432	0.1435	0.9133	3.7932	2.5046	No
AT1G18040	nu: 15610358	AT1G73690	nu: 15610358	CP00003G04390	G1.RBH	same	α-WGD	-1744.23	((1: 0.102930, 2: 0.102930): 0.053127, 3: 0.156056);	0.52985	-1743.29	(1: 0.080048, 2: 0.126142, 3: 0.211212);	0.52056	0.1525	0.1938	0.2196	1.86513	0.172033	0.379586	0.882514	0.0885	0.1281	0.1318	0.6119	1.3523	1.5696	No
AT1G18590	cy: 16367753	AT1G74090	cy: 16367753	RC30138G01000	G1.RBH	same	α-WGD	-1921.71	((1: 0.140955, 2: 0.140955): 0.429707, 3: 0.570662);	1.2671	-1921.23	(1: 0.173942, 2: 0.107635, 3: 0.997937);	1.28269	0.2121	0.4939	0.5	0.967918	0.3252	0.540592	0.9878	0.1284	0.435	0.4243	1.1503	72.5878	68.6586	No
AT1G19050	nu: 11676033	AT1G74890	nu: 15356332	TC03G000310	G1.RBH	same	α-WGD	-1015.65	((1: 0.237213, 2: 0.237213): 0.117022, 3: 0.354235);	0.445	-1015.32	(1: 0.278377, 2: 0.196383, 3: 0.470860);	0.44483	0.2632	0.3368	0.3263	0.666016	0.414444	0.633374	1.03218	0.1858	0.2681	0.2305	0.7795	2.6195	2.0471	No
AT1G21750	ER: Yuen et al. (2013)	AT1G77510	ER: Yuen et al. (2013)	CP00064G00970	G1.RBH	same	α-WGD	-2411.77	((1: 0.109928, 2: 0.109928): 0.096240, 3: 0.206169);	2.76115	-2411.15	(1: 0.094019, 2: 0.125849, 3: 0.302184);	2.7917	0.1846	0.3022	0.3164	1.22894	0.267613	0.496417	0.95512	0.111	0.1844	0.2027	0.5667	1.9251	1.7423	No
AT1G21770	per: 17951448, 10737809	AT1G77540	per: 19329564	TC08G011270	G1.RBH	same	α-WGD	-560.821	((1: 0.154567, 2: 0.154567): 0.081332, 3: 0.235900);	1.12173	-559.821	(1: 0.209706, 2: 0.099420, 3: 0.318250);	1.11425	0.2336	0.3364	0.2897	2.0011	0.157185	0.361829	1.1612	0.1556	0.2384	0.1973	0.527	67.1679	4.1059	No
AT1G22150	pm: 12692311	AT1G78000	pm: 15136568	MT5G061880	G1.RBH	same	α-WGD	-2910.65	((1: 0.090401, 2: 0.090401): 0.075252, 3: 0.165653);	0.58534	-2910.64	(1: 0.089404, 2: 0.091390, 3: 0.240877);	0.58553	0.1471	0.2245	0.2245	0.0061	0.937747	0.960205	1	0.082	0.1477	0.1442	0.9647	61.6065	4.1339	No
AT1G22710	pm: 16581873, 15634207	AT1G71880	pm: 16581873, 18359840	RC29728G00510	G1.RBH	same	α-WGD	-2567.04	((1: 0.148626, 2: 0.148626): 0.075041, 3: 0.223667);	1.55539	-2564.58	(1: 0.109907, 2: 0.187752, 3: 0.301803);	1.51121	0.2224	0.2874	0.3169	4.93094	0.02638	0.0906105	0.906911	0.1438	0.2059	0.2403	1.2456	57.2835	26.6436	No
AT1G25450	ER: 18465198	AT1G68530	ER: 18465198	ME08359G00120	G2.RBH	same	α-WGD	-1978.47	((1: 0.062141, 2: 0.062141): 0.019664, 3: 0.081804);	1.32993	-1977.98	(1: 0.071530, 2: 0.052987, 3: 0.101904);	1.28345	0.1138	0.1463	0.128	0.969506	0.324803	0.540592	1.14297	0.0573	0.0838	0.075	1.2744	9.684	11.8973	No
AT1G32150	nu: 18315949	AT2G35530	nu: 18315949	ME03255G00040	G2.RBH	same	α-WGD	-1952.9	((1: 0.144530, 2: 0.144530): 0.111184, 3: 0.255714);	1.1159	-1952.89	(1: 0.147277, 2: 0.141757, 3: 0.366727);	1.11771	0.2228	0.3342	0.3369	0.01685	0.896719	0.925626	0.991986	0.1329	0.23	0.2108	0.6984	3.8528	1.8663	No
AT1G32230	nu: 16926493, 19548978	AT2G35510	nu: 19548978	PT01G01790	G1.RBH	same	α-WGD	-3508.38	((1: 0.255986, 2: 0.255986): 0.247406, 3: 0.503392);	2.22639	-3505.71	(1: 0.188944, 2: 0.322455, 3: 0.753314);	2.23192	0.3447	0.5206	0.5512	5.33426	0.0209102	0.08	0.944485	0.2266	0.409	0.4536	0.8033	3.1544	1.8695	No
AT1G35670	cy & nu: 16438971	AT4G09570	cy & nu: 12913141	TC08G014400	G1.RBH	same	α-WGD	-1943.25	((1: 0.024788, 2: 0.024788): 0.083236, 3: 0.108023);	0.47257	-1943.06	(1: 0.020359, 2: 0.029193, 3: 0.191316);	0.47237	0.0445	0.1538	0.164	0.380706	0.537226	0.714821	0.937805	0.0243	0.0945	0.0967	0.7288	2.3111	2.0081	No
AT1G48240	pm: 15342965	AT3G17440	pm: 15342965	CP00146G00290	G2.RBH	same	α-WGD	-1007.95	((1: 0.046623, 2: 0.046623): 0.026395, 3: 0.073017);	0.3754	-1006.6	(1: 0.066350, 2: 0.027074, 3: 0.100196);	0.36813	0.0795	0.1364	0.1061	2.70351	0.100128	0.261486	1.28558	0.0414	0.069	0.0542	0.6772	1.3553	1.5574	No
AT1G49630	mt & cp: 15827031	AT3G19170	mt & cp: 14578924	CP00062G00290	G2.RBH	same	α-WGD	-4601.56	((1: 0.072282, 2: 0.072282): 0.052335, 3: 0.124617);	1.25211	-4601.05	(1: 0.064738, 2: 0.079801, 3: 0.176926);	1.25459	0.1261	0.1914	0.1998	1.02332	0.311733	0.531968	0.957958	0.0678	0.1132	0.1192	0.5364	1.3914	1.2724	No
AT1G51390	mt: 12553879	AT3G20970	mt: 12553879	CP00563G00020	G2.RBH	same	α-WGD	-1326.22	((1: 0.150758, 2: 0.150758): 0.092466, 3: 0.243224);	0.43481	-1324.07	(1: 0.213741, 2: 0.088649, 3: 0.341350);	0.42725	0.1985	0.2959	0.2547	4.30869	0.0379181	0.12128	1.16176	0.1292	0.2169	0.1821	0.8269	1.7659	2.011	No
AT1G51590	go: 19914916	AT3G21160	go: 19914916	PT08G00610	G1.RBH	same	α-WGD	-2516.81	((1: 0.097597, 2: 0.097597): 0.058122, 3: 0.155719);	0.75214	-2513.61	(1: 0.064070, 2: 0.131547, 3: 0.215850);	0.73575	0.1555	0.2007	0.2351	6.40075	0.0114072	0.0561231	0.853679	0.0854	0.1193	0.1404	0.6059	1.517	1.5319	No
AT1G51950	nu: 16903352	AT3G16500	nu: 16903352	VV09G04210	G2.RBH	same	α-WGD	-1405.3	((1: 0.206135, 2: 0.206135): 0.155546, 3: 0.361681);	0.86226	-1405.09	(1: 0.232058, 2: 0.180871, 3: 0.520165);	0.85282	0.2806	0.3992	0.3715	0.432476	0.510777	0.703037	1.07456	0.1724	0.2974	0.2818	0.8726	3.9665	3.7712	No
AT1G52260	ER: Yuen et al. (2013)	AT3G16110	ER: Yuen et al. (2013)	TC06G008460	G2.RBH	same	α-WGD	-2728.01	((1: 0.140978, 2: 0.140978): 0.103499, 3: 0.244477);	2.14675	-2725.93	(1: 0.174503, 2: 0.107519, 3: 0.349117);	2.11915	0.2231	0.3573	0.3289	4.15687	0.0414661	0.129561	1.08635	0.1308	0.2361	0.2098	0.8158	2.1837	3.0148	No
AT1G53160	nu: 16095614	AT3G15270	nu: 16095614	CP00080G00880	G2.RBH	same	α-WGD	-944.556	((1: 0.198609, 2: 0.198609): 0.142343, 3: 0.340952);	1.23669	-944.486	(1: 0.183251, 2: 0.213872, 3: 0.483738);	1.23662	0.2874	0.4012	0.3952	0.139822	0.708458	0.827927	1.01518	0.1591	0.3147	0.3232	0.6142	3.0524	2.4357	No
AT1G53165	nu: 15292395	AT3G15220	nu: 15292395	RC29768G00020	G2.RBH	same	α-WGD	-3251.45	((1: 0.108369, 2: 0.108369): 0.102632, 3: 0.211001);	0.96559	-3251.44	(1: 0.107500, 2: 0.109228, 3: 0.313642);	0.96559	0.1787	0.2928	0.2853	0.00424	0.948082	0.963149	1.02629	0.0968	0.1896	0.1864	0.6261	1.9838	1.9601	No
AT1G55310	nu: 15133128	AT3G13570	nu: 15133128	FV6G27730	G2.RBH	same	α-WGD	-990.543	((1: 0.104591, 2: 0.104591): 0.076891, 3: 0.181481);	1.05591	-990.463	(1: 0.095333, 2: 0.113806, 3: 0.258252);	1.05713	0.1691	0.2464	0.2657	0.1609	0.688329	0.827927	0.927362	0.1002	0.1627	0.1708	0.66	1.7868	1.9777	No
AT1G56150	cy: 19995732	AT3G12830	cy: 19995732	ME02477G00150	G2.RBH	same	α-WGD	-493.317	((1: 0.141631, 2: 0.141631): 0.000000, 3: 0.141631);	0.40615	-486.608	(1: 0.341129, 2: 0.091378, 3: 0.060654);	0.30264	0.2202	0.2294	0.1193	13.417	0.000249349	0.00196923	1.92288	0.141	0.1459	0.0727	62.143	67.4742	3.1215	Filtered
AT1G66260	nu: 11432957	AT5G37720	nu: 11432957, 15496452	TC00G034470	G2.RBH	same	α-WGD	-1263.89	((1: 0.152210, 2: 0.152210): 0.088983, 3: 0.241193);	1.1588	-1263.81	(1: 0.141483, 2: 0.163054, 3: 0.330757);	1.15399	0.224	0.32	0.32	0.16501	0.684585	0.827927	1	0.1376	0.225	0.2282	0.8027	1.772	2.1657	No
AT1G70940	pm: 20439545	AT1G23080	pm: 20439545	TC02G027340	G1.G2.BH	same	α-WGD	-2661.72	((1: 0.077920, 2: 0.077920): 0.062518, 3: 0.140438);	0.39533	-2661.17	(1: 0.065321, 2: 0.090473, 3: 0.202817);	0.39612	0.1191	0.1843	0.1958	1.10224	0.293774	0.514076	0.941267	0.0723	0.1162	0.1226	1.2125	5.4802	4.2168	No
AT2G17640	cy: 15579666	AT4G35640	cy: 15579666	CP00055G01840	G2.RBH	same	α-WGD	-1514.92	((1: 0.137724, 2: 0.137724): 0.061941, 3: 0.199665);	0.67266	-1514.92	(1: 0.134729, 2: 0.140701, 3: 0.261523);	0.67297	0.1975	0.2548	0.2707	0.01842	0.892042	0.925626	0.941263	0.1128	0.1577	0.17	0.7277	2.4352	1.3568	No
AT2G19110	pm: 15733866	AT4G30110	pm: 15100400	ME06887G00030	G2.RBH	same	α-WGD	-4795.48	((1: 0.188289, 2: 0.188289): 0.118017, 3: 0.306306);	1.01065	-4795.46	(1: 0.191669, 2: 0.184918, 3: 0.424287);	1.01088	0.2626	0.3664	0.3676	0.038178	0.845086	0.916719	0.996736	0.1867	0.2735	0.2746	0.9611	3.3794	3.1641	No
AT2G19670	cy & nu: 17666011	AT4G29510	cy & nu: 17666011, 17711414	RC29912G01000	G2.RBH	same	α-WGD	-1644.08	((1: 0.102876, 2: 0.102876): 0.038955, 3: 0.141831);	0.67913	-1642.91	(1: 0.128571, 2: 0.077439, 3: 0.181714);	0.67211	0.1648	0.2225	0.1951	2.34102	0.126007	0.310154	1.14044	0.0975	0.1374	0.1156	0.816	3.0468	7.4486	No
AT2G20530	mt: 17883375	AT4G28510	mt: 17883375	RC29983G00150	G2.RBH	same	α-WGD	-1150.93	((1: 0.071764, 2: 0.071764): 0.026775, 3: 0.098538);	0.40048	-1148.48	(1: 0.104730, 2: 0.039479, 3: 0.125718);	0.39678	0.1162	0.169	0.1338	4.8965	0.0269112	0.0906105	1.26308	0.0686	0.1014	0.0721	0.7983	3.7395	2.4326	No
AT2G20825	cy & nu: 15673576	AT4G28190	cy & nu: 15673576	PT13G13600	G2.RBH	same	α-WGD	-1124.14	((1: 0.182147, 2: 0.182147): 0.020711, 3: 0.202858);	0.63784	-1121.47	(1: 0.254481, 2: 0.110779, 3: 0.231784);	0.61383	0.2356	0.2756	0.2311	5.34112	0.0208281	0.08	1.19256	0.1362	0.1848	0.1406	1.076	2.2723	2.3047	No
AT2G21330	cp: 16414959	AT4G38970	cp: 16414959	CP00006G02120	G2.RBH	same	α-WGD	-1515.82	((1: 0.055493, 2: 0.055493): 0.014952, 3: 0.070445);	0.44491	-1514.78	(1: 0.070382, 2: 0.040667, 3: 0.085879);	0.43917	0.0992	0.1196	0.1043	2.08367	0.148882	0.352948	1.14669	0.0554	0.0821	0.0676	0.8593	2.1574	2.3374	No
AT2G21410	va: 16461582	AT4G39080	va: 16461582	PT09G12240	G2.RBH	same	α-WGD	-3511.38	((1: 0.055142, 2: 0.055142): 0.079758, 3: 0.134900);	1.22296	-3509.82	(1: 0.068538, 2: 0.041639, 3: 0.214875);	1.22132	0.0988	0.2146	0.1976	3.11983	0.0773451	0.215096	1.08603	0.0518	0.1303	0.1198	0.5252	1.8101	1.633	No
AT2G21660	nu: 14756317	AT4G39260	nu: 15496452, 15496452	TC02G006970	G1.RBH	same	α-WGD	-753.28	((1: 0.126541, 2: 0.126541): 0.063214, 3: 0.189755);	3.73177	-752.307	(1: 0.089913, 2: 0.164425, 3: 0.252830);	3.68286	0.1899	0.2468	0.2848	1.94557	0.163065	0.36626	0.866573	0.1667	0.2305	0.2892	1.3621	13.266	46.8315	No
AT2G22240	cy: 20215587	AT4G39800	cy: 20215587	CP00557G00020	G1.RBH	same	α-WGD	-1834.96	((1: 0.034247, 2: 0.034247): 0.011489, 3: 0.045736);	0.44547	-1834.09	(1: 0.025607, 2: 0.042869, 3: 0.057361);	0.4428	0.0627	0.0745	0.0882	1.74636	0.186335	0.390925	0.844671	0.0314	0.0372	0.0443	0.9938	2.375	1.9227	No
AT2G25340	va: 15342965	AT4G32150	va: 15342965, 15876431	VV04G12320	G2.RBH	same	α-WGD	-923.262	((1: 0.078504, 2: 0.078504): 0.016327, 3: 0.094831);	9.20439	-922.697	(1: 0.094672, 2: 0.062644, 3: 0.111430);	8.43896	0.1461	0.1826	0.1598	1.13025	0.287723	0.514076	1.14268	0.0774	0.1098	0.0908	0.8091	2.3289	1.7608	No
AT2G32920	ERb: Yuen et al. (2013)	AT1G04980	ERb: Yuen et al. (2013)	CP00132G00400	G2.RBH	same	α-WGD	-1993.87	((1: 0.147212, 2: 0.147212): 0.013499, 3: 0.160711);	0.61708	-1990.6	(1: 0.196484, 2: 0.099687, 3: 0.178865);	0.59403	0.206	0.2361	0.1944	6.52585	0.0106318	0.054272	1.21451	0.1226	0.1564	0.1202	0.6513	1.4779	1.1412	No
AT2G36250	cp: 11554751	AT3G52750	cp: 11554751	RC29625G00300	G1.RBH	same	α-WGD	-2036.23	((1: 0.088378, 2: 0.088378): 0.041140, 3: 0.129518);	0.57865	-2036.11	(1: 0.094726, 2: 0.082141, 3: 0.170734);	0.57774	0.1481	0.1931	0.1867	0.232222	0.629881	0.806272	1.03428	0.0863	0.1272	0.116	0.8472	1.6931	2.8008	No
AT2G39890	pm: 15618414	AT3G55740	pm: 15618414	CP00019G02320	G1.RBH	same	α-WGD	-1963.55	((1: 0.092979, 2: 0.092979): 0.062132, 3: 0.155111);	0.59302	-1963.21	(1: 0.080335, 2: 0.105721, 3: 0.218255);	0.58825	0.1503	0.2141	0.2141	0.695578	0.404274	0.633374	1	0.09	0.1372	0.141	0.859	1.5124	2.3578	No
AT2G41070	nu: 15642716	AT3G56850	nu: 15642716	GM03G00580	G2.RBH	same	α-WGD	-1333.79	((1: 0.148447, 2: 0.148447): 0.110482, 3: 0.258929);	1.19781	-1332.3	(1: 0.193765, 2: 0.104222, 3: 0.371654);	1.17423	0.2253	0.3557	0.3241	2.9948	0.0835325	0.2248	1.0975	0.1307	0.2421	0.2148	0.9948	2.9557	2.4219	No
AT2G41740	cytoskeleton: 10631247	AT3G57410	cytoskeleton: 10631247	CP00671G00010	G1.RBH	same	α-WGD	-4365.65	((1: 0.098171, 2: 0.098171): 0.052140, 3: 0.150311);	2.3779	-4365.32	(1: 0.105538, 2: 0.090792, 3: 0.202559);	2.37202	0.1686	0.2419	0.2346	0.658176	0.417205	0.633374	1.03112	0.0925	0.1513	0.1451	0.4884	1.2041	1.1743	No
AT2G41860	cy: 19686372	AT3G57530	cy: 19686372	CP00092G00310	G2.RBH	same	α-WGD	-2358.41	((1: 0.116947, 2: 0.116947): 0.008351, 3: 0.125298);	0.94044	-2353.76	(1: 0.159115, 2: 0.075767, 3: 0.136906);	0.88571	0.1856	0.214	0.1723	9.31033	0.00227865	0.01472	1.24202	0.1002	0.1237	0.0946	0.9416	2.7284	2.5004	Yes
AT2G42200	nu: 16095614	AT3G57920	nu: 16095614	VV08G09380	G1.RBH	same	α-WGD	-1937.03	((1: 0.284231, 2: 0.284231): 0.144587, 3: 0.428817);	1.71261	-1934.04	(1: 0.191868, 2: 0.380186, 3: 0.583950);	1.66921	0.3799	0.4416	0.5	5.98983	0.0143886	0.0648533	0.8832	0.2683	0.3554	0.4394	0.9166	2.7955	2.5235	No
AT2G42790	per: 15923350	AT3G58750	per: 15923350	TC01G014200	G2.RBH	same	α-WGD	-2058.2	((1: 0.078767, 2: 0.078767): 0.024764, 3: 0.103531);	0.36221	-2058	(1: 0.071031, 2: 0.086439, 3: 0.128644);	0.3611	0.1255	0.1454	0.1534	0.391818	0.531345	0.714821	0.947849	0.0672	0.0908	0.0967	0.707	1.5385	1.573	No
AT2G44180	cy: 11060042	AT3G59990	cy: 11060042	GM19G00760	G2.RBH	same	α-WGD	-1820.14	((1: 0.096512, 2: 0.096512): 0.031553, 3: 0.128065);	0.37596	-1816.65	(1: 0.137559, 2: 0.056116, 3: 0.162821);	0.36632	0.1439	0.1863	0.1509	6.99612	0.00816865	0.0477091	1.23459	0.078	0.1171	0.0931	0.7502	2.6145	1.5881	Yes
AT2G44900	nu: 16434475	AT3G60350	nu: 16434475	RC30174G00240	G1.RBH	same	α-WGD	-4110.79	((1: 0.113116, 2: 0.113116): 0.025618, 3: 0.138734);	0.71281	-4105.85	(1: 0.079995, 2: 0.146837, 3: 0.166448);	0.69628	0.1796	0.1884	0.2202	9.87292	0.00167729	0.0114526	0.855586	0.0997	0.1106	0.1379	0.7409	1.8732	1.6074	Yes
AT2G45740	per: 16636080	AT3G61070	per: 16636080	ME03942G00500	G1.RBH	same	α-WGD	-961.635	((1: 0.087757, 2: 0.087757): 0.017773, 3: 0.105530);	1.18316	-960.942	(1: 0.067731, 2: 0.107739, 3: 0.123854);	1.16943	0.1429	0.1602	0.1818	1.38699	0.238914	0.456406	0.881188	0.0877	0.0866	0.1098	0.784	1.5818	2.0346	No
AT2G45960	pm: 18573191, 16236160, 16183846, 10737809	AT3G61430	pm: 16183846	TC01G035870	G2.RBH	same	α-WGD	-1149.07	((1: 0.058849, 2: 0.058849): 0.017987, 3: 0.076836);	1.71366	-1141.53	(1: 0.107390, 2: 0.015565, 3: 0.100840);	0.93609	0.1021	0.162	0.1021	15.0799	0.000103055	0.00106667	1.58668	0.0747	0.1129	0.0664	0.8008	1.9716	1.3653	Yes
AT2G46110	mt: 14675432	AT3G61530	mt: 14675432	PT14G08430	G1.RBH	same	α-WGD	-1412.13	((1: 0.065166, 2: 0.065166): 0.032944, 3: 0.098109);	0.60923	-1411.86	(1: 0.055828, 2: 0.074390, 3: 0.130901);	0.61321	0.1124	0.1527	0.1614	0.547374	0.459393	0.668218	0.946097	0.0637	0.0876	0.1	1.1411	1.459	2.5428	No
AT2G47400	cp: 20399532	AT3G62410	cp: 20399532	PT14G11390	G2.RBH	same	α-WGD	-600.35	((1: 0.159347, 2: 0.159347): 0.102388, 3: 0.261735);	0.73943	-600.313	(1: 0.170794, 2: 0.147693, 3: 0.364338);	0.73949	0.2328	0.319	0.319	0.073474	0.786344	0.867641	1	0.1415	0.2103	0.2076	3.3915	57.8649	6.6588	No
AT3G01050	pm: 16831869	AT5G15460	pm: 16831869	TC04G010120	G1.RBH	same	α-WGD	-596.23	((1: 0.141755, 2: 0.141755): 0.081822, 3: 0.223577);	1.87201	-595.974	(1: 0.166387, 2: 0.117506, 3: 0.305028);	1.8634	0.2222	0.3504	0.2991	0.51327	0.473727	0.673707	1.17151	0.1483	0.2261	0.1782	0.8148	1.4311	3.2066	No
AT3G03430	cy: 19686372	AT5G17480	cy: 19686372	TC04G014160	G1.RBH	same	α-WGD	-329.764	((1: 0.057967, 2: 0.057967): 0.012751, 3: 0.070719);	3.61227	-329.645	(1: 0.048188, 2: 0.067950, 3: 0.083163);	3.69732	0.1084	0.1205	0.1446	0.238614	0.625209	0.806272	0.833333	0.0586	0.0743	0.0755	1.0045	16.5213	14.5638	No
AT3G03780	cy: 15024005	AT5G17920	cy: 15024005	PT19G05240	G2.RBH	same	α-WGD	-2848.75	((1: 0.040872, 2: 0.040872): 0.025969, 3: 0.066842);	0.30835	-2844.87	(1: 0.059928, 2: 0.021788, 3: 0.093960);	0.30013	0.0719	0.115	0.0954	7.76696	0.00532106	0.0323048	1.20545	0.0375	0.0682	0.0533	0.5286	1.1316	1.1255	Yes
AT3G04090	ER: 16223486	AT5G18290	ER: 16223486	GM19G28430	G1.RBH	same	α-WGD	-1337.32	((1: 0.182901, 2: 0.182901): 0.134532, 3: 0.317433);	1.93626	-1335.83	(1: 0.130084, 2: 0.236936, 3: 0.455948);	1.89017	0.2762	0.3766	0.4184	2.97934	0.0843336	0.2248	0.900096	0.1803	0.2789	0.3367	0.9646	2.6459	3.5248	No
AT3G05290	per: 19073763	AT5G27520	per: 19073763, 19995732	ME03614G04690	G1.RBH	same	α-WGD	-1398.77	((1: 0.066064, 2: 0.066064): 0.089928, 3: 0.155993);	1.10742	-1397.77	(1: 0.046555, 2: 0.085597, 3: 0.247319);	1.08375	0.1164	0.2264	0.2421	1.9901	0.15833	0.361829	0.935151	0.0678	0.1408	0.1608	0.6657	1.3969	1.765	No
AT3G05700	nu: 16786289	AT5G26990	nu: 16786289	ME02264G01410	G1.RBH	same	α-WGD	-1159.42	((1: 0.139322, 2: 0.139322): 0.091648, 3: 0.230969);	49	-1158.19	(1: 0.103484, 2: 0.174650, 3: 0.322617);	49	0.2455	0.3455	0.3818	2.45792	0.116933	0.293396	0.904924	0.1361	0.2137	0.2535	0.8379	2.0196	1.7874	No
AT3G06250	nu: 15591448	AT5G18960	nu: 15591448	CP00016G00530	G1.RBH	same	α-WGD	-3385.09	((1: 0.077066, 2: 0.077066): 0.077053, 3: 0.154118);	2.72967	-3382.44	(1: 0.055844, 2: 0.098314, 3: 0.233021);	2.57841	0.1327	0.2332	0.248	5.3154	0.0211378	0.08	0.940323	0.0706	0.1378	0.1499	0.9004	2.0381	2.0574	No
AT3G06760	nu: 16786289	AT5G49230	nu: 16786289	ME01945G00400	G2.RBH	same	α-WGD	-1138.76	((1: 0.181040, 2: 0.181040): 0.141492, 3: 0.322532);	2.61538	-1135.35	(1: 0.270050, 2: 0.096884, 3: 0.482833);	2.21888	0.2772	0.4455	0.3861	6.82665	0.00898074	0.048	1.15385	0.1714	0.3295	0.2588	1.0504	1.6014	1.438	Yes
AT3G10730	nu: 15469496	AT5G04990	nu: 15469496	ME02895G00180	G2.RBH	same	α-WGD	-2474.72	((1: 0.189525, 2: 0.189525): 0.118538, 3: 0.308063);	2.62288	-2474.4	(1: 0.207182, 2: 0.171908, 3: 0.427252);	2.61046	0.3025	0.4131	0.4063	0.648772	0.420552	0.633374	1.01674	0.1869	0.2962	0.2851	0.9246	4.1525	5.4345	No
AT3G24300	pm: 17026539	AT4G13510	pm: 17026539, 16917981	PT10G06260	G2.RBH	same	α-WGD	-2167.65	((1: 0.108958, 2: 0.108958): 0.026477, 3: 0.135435);	0.60819	-2165.33	(1: 0.140249, 2: 0.077822, 3: 0.162140);	0.60762	0.1592	0.2041	0.1694	4.64691	0.0311095	0.102072	1.20484	0.0981	0.1367	0.1118	1.938	56.7958	65.9819	No
AT3G24620	pm: 16415208	AT4G13240	pm: 16415208	CP00023G00730	G1.RBH	same	α-WGD	-2544.04	((1: 0.102483, 2: 0.102483): 0.156797, 3: 0.259281);	0.92022	-2543.94	(1: 0.095189, 2: 0.109868, 3: 0.416196);	0.9187	0.1703	0.3129	0.3287	0.209634	0.647054	0.820087	0.951932	0.097	0.2374	0.2374	1.0126	2.1715	2.4792	No
AT3G44750	nu: 15144374, 14992728	AT5G22650	nu: 15144374	TC09G028910	G1.RBH	same	α-WGD	-1454.12	((1: 0.304460, 2: 0.304460): 0.064965, 3: 0.369425);	3.06571	-1451.18	(1: 0.211663, 2: 0.400658, 3: 0.439331);	2.9373	0.4076	0.416	0.4958	5.88894	0.0152363	0.0648533	0.839048	0.3235	0.3411	0.4419	1.1739	2.0719	1.9252	No
AT3G46130	nu: 16531467	AT5G59780	nu: 16531467	TC09G032260	G2.RBH	same	α-WGD	-1179.63	((1: 0.114553, 2: 0.114553): 0.107385, 3: 0.221939);	1.17544	-1177.03	(1: 0.168735, 2: 0.061902, 3: 0.338795);	1.089	0.187	0.3174	0.2739	5.2054	0.0225169	0.08	1.15882	0.1018	0.2098	0.1709	0.8434	1.367	1.1793	No
AT3G46580	nu: 16845478, 15805479, 15010609, 14605234	AT5G59380	nu: 15805479, 15010609, 14605234	TC09G031650	G2.RBH	same	α-WGD	-1143.96	((1: 0.364752, 2: 0.364752): 0.132863, 3: 0.497615);	4.47642	-1143.66	(1: 0.321307, 2: 0.410875, 3: 0.634379);	4.27377	0.4566	0.5202	0.5607	0.586892	0.443623	0.656919	0.927769	0.3944	0.4539	0.5192	0.9297	67.1158	2.1416	No
AT3G49680	cp: 12068099	AT5G65780	cp: 12068099	CP00129G00570	G1.RBH	same	α-WGD	-2994.03	((1: 0.560673, 2: 0.560673): 0.000001, 3: 0.560674);	49	-2728.61	(1: 0.110609, 2: 2.395377, 3: 0.178687);	5.80812	0.7913	0.2282	0.7985	530.846	1.84923e-117	0	0.285786	1.0661	0.1574	1.1579	68.6561	2.7104	67.9524	Filtered
AT3G49850	nu: 19947985	AT5G67580	nu: 19947985	CP00006G00100	G2.RBH	same	α-WGD	-1552.38	((1: 0.191478, 2: 0.191478): 0.070890, 3: 0.262367);	3.19929	-1550.38	(1: 0.244086, 2: 0.141270, 3: 0.337067);	2.98359	0.3071	0.4036	0.3429	3.98915	0.0457943	0.139581	1.17702	0.178	0.2736	0.2258	0.7273	1.7598	1.8726	No
AT3G51460	ER: 12713536	AT5G66020	ER: 12713536	GM01G36390	G1.RBH	same	α-WGD	-2682.88	((1: 0.078447, 2: 0.078447): 0.071431, 3: 0.149879);	49	-2682.84	(1: 0.075475, 2: 0.081429, 3: 0.221330);	49	0.1404	0.247	0.2521	0.088432	0.76618	0.859381	0.97977	0.0774	0.1442	0.1432	0.5436	1.7946	1.5647	No
AT4G04080	mt: 15792798	AT4G22220	mt: 15792798	CP00076G00420	G2.RBH	same	α-WGD	-791.204	((1: 0.185863, 2: 0.185863): 0.000000, 3: 0.185863);	0.5217	-788.587	(1: 0.275628, 2: 0.117789, 3: 0.165361);	0.52413	0.2577	0.2699	0.1963	5.23389	0.0221509	0.08	1.37494	0.1676	0.1773	0.1233	26.736	14.6847	11.5937	Filtered
AT4G05450	mt: 13677469	AT4G21090	mt: 13677469	RC29739G01390	G2.RBH	same	α-WGD	-1058.24	((1: 0.151669, 2: 0.151669): 0.150798, 3: 0.302466);	0.99938	-1057.1	(1: 0.202378, 2: 0.100703, 3: 0.454482);	0.98869	0.2386	0.3858	0.335	2.27273	0.131667	0.318068	1.15164	0.126	0.2562	0.2267	0.837	4.4565	4.0342	No
AT4G11220	cy: 15494553	AT4G23630	cy: 15494553	RC30190G04630	G1.RBH	same	α-WGD	-1196.56	((1: 0.071562, 2: 0.071562): 0.103279, 3: 0.174841);	2.07603	-1196.19	(1: 0.084619, 2: 0.058694, 3: 0.278713);	2.04121	0.1236	0.2703	0.251	0.726898	0.393891	0.63024	1.07689	0.0728	0.1829	0.1626	0.7204	2.1279	2.1344	No
AT4G15560	cp: 23154062	AT3G21500	cp: 23154062	RC29726G00750	G1.RBH	same	α-WGD	-2702.29	((1: 0.105623, 2: 0.105623): 0.000000, 3: 0.105623);	0.51657	-2689.59	(1: 0.047311, 2: 0.169404, 3: 0.112659);	0.45369	0.1611	0.1212	0.1914	25.4019	4.65456e-07	0	0.633229	0.0988	0.0758	0.1205	1.0318	2.2826	1.8347	Yes
AT4G17615	cy: 19686372	AT5G47100	cy: 19686372	MD06G004720	G1.RBH	same	α-WGD	-845.349	((1: 0.056353, 2: 0.056353): 0.020565, 3: 0.076918);	2.77561	-845.163	(1: 0.048505, 2: 0.064188, 3: 0.097828);	2.67361	0.1043	0.1327	0.1422	0.37231	0.541748	0.714821	0.933193	0.0513	0.0751	0.0804	0.9613	2.9367	3.216	No
AT4G18160	va: 16984403	AT5G46370	va: 16984403	RC29693G00980	G1.RBH	same	α-WGD	-2315.49	((1: 0.219270, 2: 0.219270): 0.107202, 3: 0.326472);	0.92709	-2309.53	(1: 0.123023, 2: 0.320393, 3: 0.445990);	0.88518	0.2874	0.3309	0.4034	11.9292	0.000552613	0.0048	0.820278	0.1903	0.2325	0.2903	0.9576	3.7133	3.1723	Yes
AT4G20440	nu: 15133128	AT5G44500	nu: 15496452	CP00285G00030	G1.RBH	same	α-WGD	-923.235	((1: 0.034717, 2: 0.034717): 0.047691, 3: 0.082408);	1.46527	-921.282	(1: 0.014344, 2: 0.055053, 3: 0.129600);	1.52272	0.0625	0.1167	0.15	3.90421	0.0481652	0.143479	0.778	0.03	0.0671	0.0824	0.6191	2.3244	3.7177	No
AT4G25200	mt & cp: 19995732	AT5G51440	mt & cp: 19995732	TC03G018090	G1.RBH	same	α-WGD	-1077.98	((1: 0.208230, 2: 0.208230): 0.055502, 3: 0.263731);	2.17999	-1076.2	(1: 0.147087, 2: 0.272835, 3: 0.322649);	2.06371	0.3131	0.3283	0.4091	3.55243	0.0594584	0.173091	0.802493	0.2005	0.2088	0.2645	1.406	6.9494	7.5489	No
AT4G25630	nu: 10829025	AT5G52470	nu: 15827145, 10829025, 10806224	RC30169G03830	G2.RBH	same	α-WGD	-853.296	((1: 0.020664, 2: 0.020664): 0.016567, 3: 0.037231);	1.58859	-853.228	(1: 0.023257, 2: 0.018081, 3: 0.053813);	1.57549	0.0407	0.0732	0.0691	0.136784	0.711499	0.827927	1.05933	0.0205	0.0415	0.0372	0.8549	2.2335	2.7782	No
AT4G26570	pm & endomembrane: 19686372	AT5G55990	pm & endomembrane: 19686372	MD00G182980	G1.G2.RBH	same	α-WGD	-804.945	((1: 0.050226, 2: 0.050226): 0.000000, 3: 0.050226);	0.13643	-804.859	(1: 0.048569, 2: 0.056872, 3: 0.045908);	0.13448	0.0762	0.0762	0.0717	0.171708	0.678598	0.827927	1.06276	0.0429	0.0332	0.0416	0.823	1.7941	3.0071	No
AT4G27440	cp: 14688290	AT5G54190	cp: 14688290	FV2G45860	G1.RBH	same	α-WGD	-1620.78	((1: 0.072050, 2: 0.072050): 0.031723, 3: 0.103773);	0.67212	-1620.58	(1: 0.064207, 2: 0.079886, 3: 0.135774);	0.66906	0.1218	0.1599	0.165	0.399878	0.527152	0.714821	0.969091	0.0665	0.0898	0.0941	0.7888	2.301	2.271	No
AT4G27780	pm: 15159625	AT5G53470	pm: 12650615	TC03G021190	G1.RBH	same	α-WGD	-1686.67	((1: 0.151869, 2: 0.151869): 0.067932, 3: 0.219801);	1.09749	-1686.59	(1: 0.142405, 2: 0.161251, 3: 0.287571);	1.09973	0.2315	0.2878	0.2997	0.17708	0.673895	0.827927	0.960294	0.1383	0.1892	0.1908	0.8905	3.3907	5.9374	No
AT5G11060	nu: 16463096	AT5G25220	nu: 16463096	GM06G06890	G2.RBH	same	α-WGD	-1692.31	((1: 0.063826, 2: 0.063826): 0.105246, 3: 0.169073);	1.03079	-1691.74	(1: 0.077771, 2: 0.049786, 3: 0.273659);	1.04117	0.1132	0.2561	0.2372	1.13717	0.286252	0.514076	1.07968	0.0574	0.1698	0.1503	0.7417	2.0065	2.0726	No
AT5G15860	ER & go: 20868530	AT3G02410	ER & go: 20868530	CP00179G00370	G1.RBH	same	α-WGD	-1962.58	((1: 0.142308, 2: 0.142308): 0.093728, 3: 0.236037);	0.53199	-1962.32	(1: 0.125570, 2: 0.159172, 3: 0.330678);	0.52986	0.196	0.2581	0.2829	0.524238	0.469039	0.673707	0.912337	0.1171	0.1852	0.1865	0.802	1.2461	1.2664	No
AT5G50580	cy & nu: 23482370	AT4G24940	cy & nu: 23482370	TC03G015120	G1.RBH	same	α-WGD	-1515.39	((1: 0.117451, 2: 0.117451): 0.070595, 3: 0.188045);	1.07937	-1515.34	(1: 0.111255, 2: 0.123646, 3: 0.258904);	1.07669	0.1875	0.2531	0.2656	0.100612	0.751096	0.850804	0.952937	0.1108	0.1601	0.1668	0.8013	1.4218	1.5889	No
AT1G74090	cy: 16367753	AT1G74100	cy: 16367753	RC30138G00980	G2.RBH	same	Tandem	-1891.35	((1: 0.162241, 2: 0.162241): 0.320544, 3: 0.482785);	2.00727	-1890.5	(1: 0.121646, 2: 0.202337, 3: 0.804250);	2.01841	0.2415	0.4861	0.4923	1.6917	0.193377	0.399277	0.987406	0.1469	0.3797	0.4052	0.8381	69.4751	5.5217	No
AT2G16120	pm: 19969532	AT2G16130	pm: 19969532	RC29851G00760	G1.RBH	same	Tandem	-2327.18	((1: 0.034298, 2: 0.034298): 0.211500, 3: 0.245798);	1.49541	-2326.94	(1: 0.027449, 2: 0.041160, 3: 0.456658);	1.50258	0.0648	0.3242	0.334	0.471924	0.492103	0.684661	0.970659	0.0349	0.2389	0.252	0.2296	8.6957	8.7122	No
AT3G05880	pm: 16236160, 16103374, 10737809	AT3G05890	pm: 15720705, 17306539, 16284310, 16236160, 16103374, 15842628, 15743452, 10737809	MT7G111350	G2.RBH	same	Tandem	-233.861	((1: 0.116575, 2: 0.116575): 0.000000, 3: 0.116575);	49	-233.209	(1: 0.151382, 2: 0.127618, 3: 0.069276);	49	0.2222	0.1852	0.1667	1.30373	0.253534	0.477177	1.11098	0.128	0.1083	0.0953	0.4602	2.412	2.2635	No
AT3G49110	extracellular: 16284776	AT3G49120	extracellular: 16284776	PT01G04650	G2.RBH	same	Tandem	-1689.53	((1: 0.037147, 2: 0.037147): 0.382044, 3: 0.419192);	0.74332	-1689.51	(1: 0.039785, 2: 0.034525, 3: 0.802612);	0.74048	0.0702	0.4064	0.4006	0.026338	0.871078	0.925626	1.01448	0.0372	0.327	0.3329	0.3262	3.0933	2.4884	No
AT4G01750	go: 17056709	AT4G01770	go: 17056709	TC01G035090	G2.RBH	same	Tandem	-1621.19	((1: 0.048903, 2: 0.048903): 0.172276, 3: 0.221178);	0.76714	-1619.95	(1: 0.069796, 2: 0.027923, 3: 0.391418);	0.7782	0.0852	0.2898	0.267	2.47058	0.115995	0.293396	1.08539	0.0427	0.1879	0.1673	0.201	2.2253	1.7268	No
AT4G28620	mt: 17517886	AT4G28630	mt: 17517886	FV3G34050	G2.RBH	same	Tandem	-3223.71	((1: 0.095884, 2: 0.095884): 0.117272, 3: 0.213157);	0.70574	-3220.26	(1: 0.130444, 2: 0.061523, 3: 0.331488);	0.70257	0.158	0.2936	0.2623	6.89586	0.00863955	0.0478609	1.11933	0.086	0.1901	0.1607	0.361	5.8744	5.813	No
AT4G28860	cy & nu: 16126836	AT4G28880	cy & nu: 16126836	CP00040G00240	G2.RBH	same	Tandem	-1739.96	((1: 0.039136, 2: 0.039136): 0.093008, 3: 0.132144);	2.59688	-1739.92	(1: 0.041760, 2: 0.036535, 3: 0.225212);	2.58256	0.0728	0.216	0.2087	0.083876	0.772112	0.859381	1.03498	0.0332	0.1348	0.134	0.2529	1.4175	1.1416	No
AT4G34640	ER: 18236008	AT4G34650	ER: 18236008	GM12G04220	G1.RBH	same	Tandem	-1904.37	((1: 0.137191, 2: 0.137191): 0.012592, 3: 0.149783);	0.85739	-1901.28	(1: 0.094187, 2: 0.181789, 3: 0.165146);	0.82594	0.2083	0.1912	0.2426	6.1917	0.0128351	0.0606815	0.788129	0.1178	0.1171	0.1439	0.4884	1.5917	1.504	No
AT5G15840	nu: 15937324, 11851908	AT5G15850	nu: 15937324	TC04G012450	G1.RBH	same	Tandem	-2019.66	((1: 0.236758, 2: 0.236758): 0.060618, 3: 0.297376);	1.20732	-2019.37	(1: 0.257746, 2: 0.215061, 3: 0.357078);	1.21353	0.3314	0.3796	0.3654	0.579604	0.446468	0.656919	1.03886	0.2099	0.2668	0.2516	0.4334	1.4751	1.5956	No
AT5G46360	va: 16984403	AT5G46370	va: 16984403	TC06G013140	G2.BH	same	Tandem	-1541.42	((1: 0.251058, 2: 0.251058): 0.046381, 3: 0.297439);	3.56084	-1536.38	(1: 0.352343, 2: 0.157346, 3: 0.349062);	3.26916	0.3552	0.4479	0.3591	10.0792	0.00149954	0.0112941	1.24728	0.2505	0.3444	0.2478	0.5387	6.2118	3.1922	Yes
AT5G50580	cy & nu: 23482370	AT5G50680	cy & nu: 23482370	TC03G015120	G1.G2.RBH	same	Tandem	-1276.12	((1: 0.000000, 2: 0.000000): 0.162370, 3: 0.162371);	3.86029	-1276.12	(1: 0.000004, 2: 0.000004, 3: 0.324742);	3.86026	0	0.2531	0.2531	0	1	1	1	0	0.1601	0.1601	0	1.4218	1.4218	No
AT1G54560	cy: 19369591	AT1G08730	cy: 19369591	CP00162G00100	G2.RBH	same	Other	-6006.81	((1: 0.055081, 2: 0.055081): 0.030461, 3: 0.085542);	0.34359	-6005.93	(1: 0.062593, 2: 0.047538, 3: 0.116037);	0.34371	0.0923	0.1323	0.1244	1.75802	0.184871	0.390925	1.0635	0.0475	0.0765	0.0686	0.6388	1.4229	1.5071	No
AT3G61650	cytoskeleton: 12602947	AT5G05620	cytoskeleton: 12602947	VV15G05950	G1.RBH	same	Other	-1525.36	((1: 0.009891, 2: 0.009891): 0.008937, 3: 0.018829);	0.34909	-1524.99	(1: 0.006881, 2: 0.012791, 3: 0.027869);	0.35138	0.019	0.0338	0.038	0.733874	0.39163	0.63024	0.889474	0.0091	0.0156	0.0165	0.2654	1.4325	1.7019	No
AT5G12180	cy: 19686372	AT5G19360	cy: 19686372	RC30142G00240	G1.RBH	same	Other	-2036.71	((1: 0.037474, 2: 0.037474): 0.060886, 3: 0.098360);	0.28187	-2036.46	(1: 0.043729, 2: 0.031251, 3: 0.159597);	0.28056	0.0614	0.1401	0.1324	0.500562	0.479253	0.67418	1.05816	0.0361	0.088	0.0831	0.8128	2.7123	2.3579	No
AT5G12480	pm: 12913141	AT5G19450	pm: 12913141	CP00084G00450	G1.RBH	same	Other	-2151.04	((1: 0.051106, 2: 0.051106): 0.052837, 3: 0.103943);	0.55814	-2150.96	(1: 0.054773, 2: 0.047411, 3: 0.156874);	0.55752	0.0887	0.1604	0.1604	0.1549	0.693896	0.827927	1	0.0454	0.0911	0.0904	0.7306	1.6034	1.5461	No
*Abbreviation: cp, chloroplast; cpl, cell plate; cy, cytosol; cyb, cytosolic subcellular body; cw, cell wall; en, endosome; ER, endoplasmic reticulum; ERb, endoplamic reticulum body; go, Golgi apparatus; lb, lipid body; mt, mitochondria; nu, nucleus; per, peroxisome.
**Abbreviation: G1.RBH, reciprocal best hit for gene 1; G2.RBH, reciprocal best hit for gene 2; G1.G2.RBH, reciprocal best hit for both gene 1 and gene 2; G1.G2.BH, best hit for both gene 1 and gene 2; G2.BH, best hit for gene 2.
