# Supplementary material for: Protein Subcellular Relocalization of Duplicated Genes in Arabidopsis
Source: Genome Biol Evol. 2014 Sep 4;6(9):2501–15. doi: 10.1093/gbe/evu191 (PMC4202327; doi:10.1093/gbe/evu191)
Supplement: Supplementary Data [file supp_evu191_Table_S4.xls]

## Sheet: Sheet1
Table S4. List of 63 different organ types and developmental stages in the Arabidopsis microarray data from Schmid et al. (2005).
No.	Sample ID	Genotype	Tissue	Age	Photoperiod	Substrate
O1	ATGE_3	WT; columbia	root	7 days	continuous light	soil
O2	ATGE_94	WT; columbia	root	8 days	continuous light	1 x MS agar
O3	ATGE_95	WT; columbia	root	8 days	continuous light	1 x MS agar; 1% sucrose
O4	ATGE_93	WT; columbia	root	15 days	continuous light	1 x MS agar; 1% sucrose
O5	ATGE_9	WT; columbia	root	17 days	continuous light	soil
O6	ATGE_98	WT; columbia	root	21 days	continuous light	1 x MS agar
O7	ATGE_99	WT; columbia	root	21 days	continuous light	1 x MS agar; 1% sucrose
O8	ATGE_2	WT; columbia	hypocotyl	7 days	continuous light	soil
O9	ATGE_6	WT; columbia	shoot apex; vegetative	7 days	continuous light	soil
O10	ATGE_8	WT; columbia	shoot apex; before bolting	14 days	continuous light	soil
O11	ATGE_29	WT; columbia	shoot apex; after bolting	21 days	continuous light	soil
O12	ATGE_27	WT; columbia	stem; 2nd internode	21+ days	continuous light	soil
O13	ATGE_28	WT; columbia	1st node	21+ days	continuous light	soil
O14	ATGE_4	WT; columbia	shoot apex; vegetative and young leaf	7 days	continuous light	soil
O15	ATGE_7	WT; columbia	seedling; green part	7 days	continuous light	soil
O16	ATGE_96	WT; columbia	seedling; green part	8 days	continuous light	1 x MS agar
O17	ATGE_97	WT; columbia	seedling; green part	8 days	continuous light	1 x MS agar; 1% sucrose
O18	ATGE_100	WT; columbia	seedling; green part	21 days	continuous light	1 x MS agar
O19	ATGE_101	WT; columbia	seedling; green part	21 days	continuous light	1 x MS agar; 1% sucrose
O20	ATGE_1	WT; columbia	cotyledon	7 days	continuous light	soil
O21	ATGE_5	WT; columbia	leaf 1 + 2	7 days	continuous light	soil
O22	ATGE_91	WT; columbia	leaf	15 days	long day (16/8)	soil
O23	ATGE_19	WT; columbia	leaf 7; petiole	17 days	continuous light	soil
O24	ATGE_20	WT; columbia	leaf 7; proximal half	17 days	continuous light	soil
O25	ATGE_21	WT; columbia	leaf 7; distal half	17 days	continuous light	soil
O26	ATGE_25	WT; columbia	senescing leaf	35 days	continuous light	soil
O27	ATGE_26	WT; columbia	cauline leaf	21+ days	continuous light	soil
O28	ATGE_87	WT; columbia	rossette	7 days	short day (10/14)	soil
O29	ATGE_89	WT; columbia	rossette	14 days	short day (10/14)	soil
O30	ATGE_90	WT; columbia	rossette	21 days	short day (10/14)	soil
O31	ATGE_10	WT; columbia	rossette#4; 1 cm long	10 days	continuous light	soil
O32	ATGE_12	WT; columbia	rossette#2	17 days	continuous light	soil
O33	ATGE_13	WT; columbia	rossette#4	17 days	continuous light	soil
O34	ATGE_14	WT; columbia	rossette#6	17 days	continuous light	soil
O35	ATGE_15	WT; columbia	rossette#8	17 days	continuous light	soil
O36	ATGE_16	WT; columbia	rossette#10	17 days	continuous light	soil
O37	ATGE_17	WT; columbia	rossette#12	17 days	continuous light	soil
O38	ATGE_22	WT; columbia	rossette	21 days	continuous light	soil
O39	ATGE_23	WT; columbia	rossette	22 days	continuous light	soil
O40	ATGE_24	WT; columbia	rossette	23 days	continuous light	soil
O41	ATGE_31	WT; columbia	flower stage 9	21+ days	continuous light	soil
O42	ATGE_32	WT; columbia	flower stage10/11	21+ days	continuous light	soil
O43	ATGE_33	WT; columbia	flower stage 12	21+ days	continuous light	soil
O44	ATGE_39	WT; columbia	flower stage 15	21+ days	continuous light	soil
O45	ATGE_92	WT; columbia	flower	28 days	continuous light	soil
O46	ATGE_40	WT; columbia	flower stage 15; pedicel	21+ days	continuous light	soil
O47	ATGE_34	WT; columbia	flower stage 12; sepal	21+ days	continuous light	soil
O48	ATGE_41	WT; columbia	flower stage 15; sepal	21+ days	continuous light	soil
O49	ATGE_35	WT; columbia	flower stage 12; petal	21+ days	continuous light	soil
O50	ATGE_42	WT; columbia	flower stage 15; petal	21+ days	continuous light	soil
O51	ATGE_36	WT; columbia	flower stage 12; stamen	21+ days	continuous light	soil
O52	ATGE_43	WT; columbia	flower stage 15l stamen	21+ days	continuous light	soil
O53	ATGE_37	WT; columbia	flower stage 12; carpel	21+ days	continuous light	soil
O54	ATGE_45	WT; columbia	flower stage 15; carpel	21+ days	continuous light	soil
O55	ATGE_73	WT; columbia	pollen	6 weeks	continuous light	soil
O56	ATGE_76	WT; columbia	silique; seed stage 3	8 weeks	long day (16/8)	soil
O57	ATGE_77	WT; columbia	silique; seed stage 4	8 weeks	long day (16/8)	soil
O58	ATGE_78	WT; columbia	silique; seed stage 5	8 weeks	long day (16/8)	soil
O59	ATGE_79	WT; columbia	silique; seed stage 6	8 weeks	long day (16/8)	soil
O60	ATGE_81	WT; columbia	silique; seed stage 7	8 weeks	long day (16/8)	soil
O61	ATGE_82	WT; columbia	silique; seed stage 8	8 weeks	long day (16/8)	soil
O62	ATGE_83	WT; columbia	silique; seed stage 9	8 weeks	long day (16/8)	soil
O63	ATGE_84	WT; columbia	silique; seed stage 10	8 weeks	long day (16/8)	soil
